# Supplementary material for: Construction of Porous Carbon Nanosheet/Cu2S Composites with Enhanced Potassium Storage
Source: Nanomaterials (Basel). 2023 Aug 25;13(17):2415. doi: 10.3390/nano13172415 (PMC10489898; doi:10.3390/nano13172415)
Supplement: Supplementary file 1 [file nanomaterials-13-02415-s001.zip]

Archive with 1 entries (1 files):
- nanomaterials-2510974-supplementary.pdf
